# Supplementary material for: The prevalence, pathophysiology, and treatment of fecal incontinence in patients with Crohn’s disease: a systematic review and meta-analysis
Source: Front Med (Lausanne). 2025 May 27;12:1590971. doi: 10.3389/fmed.2025.1590971 (PMC12149122; doi:10.3389/fmed.2025.1590971)
Supplement: Supplementary file 1 [file Data_Sheet_1.zip]

Archive with 12 entries (11 files):
- Supplementary Material Presentation/
- Supplementary Material Presentation/AMSTAR-2.pdf
- Supplementary Material Presentation/PRISMA Checklist.docx
- Supplementary Material Presentation/PRISMA Flowchart.docx
- Supplementary Material Presentation/Quality assessment.docx
- Supplementary Material Presentation/Search strategy.docx
- Supplementary Material Presentation/Sensitivity analysis of the prevalence of FI in patients with CD.tif
- Supplementary Material Presentation/Subgroups-diagnostic criteria.tif
- Supplementary Material Presentation/Subgroups-sample source.tif
- Supplementary Material Presentation/Subgroups-study type.tif
- Supplementary Material Presentation/Table Risk Factors for FI in CD Patients.docx
- Supplementary Material Presentation/Egger's test.tif
